# Supplementary material for: Resilience displays similar associative patterns with academic achievement regardless of the personality and mental health profile of future teachers
Source: BMC Psychol. 2025 Dec 11;14:163. doi: 10.1186/s40359-025-03697-7 (PMC12870039; doi:10.1186/s40359-025-03697-7)
Supplement: Supplementary file 1 — Supplementary Material 1 [file 40359_2025_3697_MOESM1_ESM.xlsx]

## Sheet: S1
Supplementary Table S1. Goodness-of-fit of factor analyses of the CD-RISC-25 questionnaire structure for different numbers of factors.
No of factors	RMSR	RMSEA	TLI	CFI
1	0.062	0.077	0.785	0.803
2	0.05	0.068	0.831	0.859
3	0.043	0.06	0.866	0.898
4	0.035	0.052	0.899	0.931
5	0.028	0.045	0.924	0.953

## Sheet: S2
Supplementary Table S2. A correlational analysis of the relationship between resilience and academic achievement.
Variable 1	Variable 2	r	P
PF	PF	1	0
SD	PF	0.34	2.12e-22
SA	PF	0.16	9.25e-06
PACSR	PF	0.13	0.000354
TITNA	PF	0.084	0.0174
PCHST	PF	0.11	0.00136
CNT	PF	0.13	0.000153
SI	PF	-0.0013	0.972
PF	SD	0.34	2.12e-22
SD	SD	1	0
SA	SD	0.41	7.23e-34
PACSR	SD	0.33	3.6e-22
TITNA	SD	0.29	7.41e-17
PCHST	SD	0.4	1.59e-32
CNT	SD	0.4	1.87e-32
SI	SD	0.05	0.162
PF	SA	0.16	9.25e-06
SD	SA	0.41	7.23e-34
SA	SA	1	0
PACSR	SA	0.49	4.07e-48
TITNA	SA	0.4	4.24e-31
PCHST	SA	0.45	1.4e-40
CNT	SA	0.45	5.16e-40
SI	SA	0.12	0.000945
PF	PACSR	0.13	0.000354
SD	PACSR	0.33	3.6e-22
SA	PACSR	0.49	4.07e-48
PACSR	PACSR	1	0
TITNA	PACSR	0.63	6.29e-90
PCHST	PACSR	0.67	7.44e-104
CNT	PACSR	0.58	1.97e-73
SI	PACSR	0.17	2.77e-06
PF	TITNA	0.084	0.0174
SD	TITNA	0.29	7.41e-17
SA	TITNA	0.4	4.24e-31
PACSR	TITNA	0.63	6.29e-90
TITNA	TITNA	1	0
PCHST	TITNA	0.66	5.79e-102
CNT	TITNA	0.56	1.12e-67
SI	TITNA	0.15	1.61e-05
PF	PCHST	0.11	0.00136
SD	PCHST	0.4	1.59e-32
SA	PCHST	0.45	1.4e-40
PACSR	PCHST	0.67	7.44e-104
TITNA	PCHST	0.66	5.79e-102
PCHST	PCHST	1	0
CNT	PCHST	0.67	2.58e-105
SI	PCHST	0.22	4.31e-10
PF	CNT	0.13	0.000153
SD	CNT	0.4	1.87e-32
SA	CNT	0.45	5.16e-40
PACSR	CNT	0.58	1.97e-73
TITNA	CNT	0.56	1.12e-67
PCHST	CNT	0.67	2.58e-105
CNT	CNT	1	0
SI	CNT	0.2	7.23e-09
PF	SI	-0.0013	0.972
SD	SI	0.05	0.162
SA	SI	0.12	0.000945
PACSR	SI	0.17	2.77e-06
TITNA	SI	0.15	1.61e-05
PCHST	SI	0.22	4.31e-10
CNT	SI	0.2	7.23e-09
SI	SI	1	0
Academic achievement subscales. PF: Study performance, SD: coping with study demanpds, SA: social adaptation
Resilience domains. PACSR: Positive acceptance of change and secure relationships, TITNA: Trust in one's instincts, tolerance of negative affect, and strengthening effects of stress, PCHST: Personal competence, high standards, and tenacity, CNT: Control, SI: Spiritual influences

## Sheet: S3
Supplementary Table S3. Multiple regression analysis of the effect of resilience on academic achievement.
	Overall model summary
	F [df]	P	adj. R2
Study performance	5.22 (5, 787)	<0.001	0.03
Coping with study demands	43.26 (5, 787)	<0.001	0.21
Social adaptation	69.95 (5, 787)	<0.001	0.3
	Coefficients of individual models
	Estimate [95% CI]	SE	t	P
Study performance
Positive acceptance of change and secure relationships	0.02 [0, 0.05]	0.0111	2.213	0.027
Trust in one's instincts, tolerance of negative affect, and strengthening effects of stress	-0.01 [-0.03, 0]	0.0083	-1.484	0.138
Personal competence, high standards, and tenacity	0.01 [-0.01, 0.02]	0.0075	0.973	0.331
Control	0.03 [0, 0.05]	0.0142	1.85	0.065
Spiritual influences	-0.01 [-0.03, 0.01]	0.0121	-0.806	0.42
Coping with study demands
Positive acceptance of change and secure relationships	0.03 [0, 0.06]	0.0165	1.696	0.09
Trust in one's instincts, tolerance of negative affect, and strengthening effects of stress	-0.01 [-0.03, 0.02]	0.0123	-0.721	0.471
Personal competence, high standards, and tenacity	0.05 [0.03, 0.08]	0.0111	4.918	<0.001
Control	0.11 [0.07, 0.15]	0.0211	5.161	<0.001
Spiritual influences	-0.04 [-0.07, 0]	0.0179	-1.982	0.048
Social adaptation
Positive acceptance of change and secure relationships	0.1 [0.07, 0.13]	0.016	6.284	<0.001
Trust in one's instincts, tolerance of negative affect, and strengthening effects of stress	0.01 [-0.01, 0.04]	0.0119	1.006	0.315
Personal competence, high standards, and tenacity	0.03 [0.01, 0.05]	0.0108	2.705	0.007
Control	0.1 [0.06, 0.14]	0.0205	4.744	<0.001
Spiritual influences	-0.01 [-0.04, 0.03]	0.0173	-0.457	0.648

## Sheet: S4
Supplementary Table S4. Average normalized values of personality traits and mental health issues across clusters.
	Avg. norm. values (mean ±SD)
	Cluster 1	Cluster 2	Cluster 3
Extraversion	-0.618 ±0.7	-0.238 ±0.98	0.824 ±0.66
Aggreableness	-0.042 ±0.94	-0.495 ±0.96	0.42 ±0.9
Conscientiousness	0.226 ±0.84	-0.65 ±1	0.259 ±0.94
Em. stability	0.02 ±0.73	-0.985 ±0.7	0.727 ±0.79
Openess	-0.499 ±0.81	-0.278 ±1.08	0.731 ±0.63
Depression	-0.244 ±0.72	1.103 ±0.74	-0.583 ±0.72
Anxiety	-0.213 ±0.75	0.984 ±0.84	-0.526 ±0.79

## Sheet: S5
Supplementary Table S5. Multiple regression analysis of the effect of resilience on study performance in regard to cluster membership.
	Overall model summary
	F [df]	P	adj. R2
Cluster 1 (introverted)	1.45 (5, 289)	0.207	0.01
Cluster 2 (depressive/anxious)	1.05 (5, 209)	0.387	0
Cluster 3 (extroverted)	1.78 (5, 277)	0.116	0.01
	Coefficients of individual models
	Estimate [95% CI]	SE	t	P
Cluster 1 (introverted)
Positive acceptance of change and secure relationships	0.02 [-0.01, 0.06]	0.02	1.14655	0.253
Trust in one's instincts, tolerance of negative affect, and strengthening effects of stress	-0.02 [-0.04, 0.01]	0.01	-1.18455	0.237
Personal competence, high standards, and tenacity	0.02 [-0.01, 0.04]	0.01	1.35428	0.177
Control	0.01 [-0.03, 0.06]	0.03	0.583078	0.56
Spiritual influences	0 [-0.04, 0.03]	0.02	-0.237606	0.812
Cluster 2 (depressive/anxious)
Positive acceptance of change and secure relationships	0.01 [-0.03, 0.05]	0.02	0.570198	0.569
Trust in one's instincts, tolerance of negative affect, and strengthening effects of stress	-0.01 [-0.05, 0.02]	0.02	-0.727051	0.468
Personal competence, high standards, and tenacity	0.02 [-0.01, 0.04]	0.01	1.1411	0.255
Control	0.02 [-0.04, 0.07]	0.03	0.626588	0.532
Spiritual influences	0 [-0.05, 0.05]	0.03	-0.115446	0.908
Cluster 3 (extroverted)
Positive acceptance of change and secure relationships	0.04 [0, 0.08]	0.02	2.03162	0.043
Trust in one's instincts, tolerance of negative affect, and strengthening effects of stress	-0.01 [-0.04, 0.02]	0.01	-0.568987	0.57
Personal competence, high standards, and tenacity	-0.01 [-0.04, 0.02]	0.01	-0.698972	0.485
Control	0.04 [-0.02, 0.09]	0.03	1.26878	0.206
Spiritual influences	-0.02 [-0.06, 0.02]	0.02	-1.03329	0.302

## Sheet: S6
Supplementary Table S6. Multiple regression analysis of the effect of resilience on coping with study demands in regard to cluster membership.
	Overall model summary
	F [df]	P	adj. R2
Cluster 1 (introverted)	5.06 (5, 289)	<0.001	0.06
Cluster 2 (depressive/anxious)	8.35 (5, 209)	<0.001	0.15
Cluster 3 (extroverted)	7.31 (5, 277)	<0.001	0.1
	Coefficients of individual models
	Estimate [95% CI]	SE	t	P
Cluster 1 (introverted)
Positive acceptance of change and secure relationships	0.04 [-0.01, 0.1]	0.03	1.56387	0.119
Trust in one's instincts, tolerance of negative affect, and strengthening effects of stress	-0.03 [-0.07, 0.01]	0.02	-1.56619	0.118
Personal competence, high standards, and tenacity	0.03 [0, 0.07]	0.02	1.73301	0.084
Control	0.09 [0.01, 0.17]	0.04	2.24717	0.025
Spiritual influences	0.02 [-0.04, 0.08]	0.03	0.559403	0.576
Cluster 2 (depressive/anxious)
Positive acceptance of change and secure relationships	0.02 [-0.04, 0.08]	0.03	0.73812	0.461
Trust in one's instincts, tolerance of negative affect, and strengthening effects of stress	-0.01 [-0.05, 0.04]	0.02	-0.379123	0.705
Personal competence, high standards, and tenacity	0.07 [0.03, 0.1]	0.02	3.3332	0.001
Control	0.06 [-0.02, 0.13]	0.04	1.52433	0.129
Spiritual influences	-0.08 [-0.15, -0.01]	0.04	-2.18943	0.03
Cluster 3 (extroverted)
Positive acceptance of change and secure relationships	-0.01 [-0.07, 0.05]	0.03	-0.293889	0.769
Trust in one's instincts, tolerance of negative affect, and strengthening effects of stress	0.01 [-0.03, 0.04]	0.02	0.251197	0.802
Personal competence, high standards, and tenacity	0.05 [0.02, 0.09]	0.02	2.91549	0.004
Control	0.1 [0.02, 0.18]	0.04	2.34879	0.02
Spiritual influences	-0.03 [-0.09, 0.02]	0.03	-1.2106	0.227

## Sheet: S7
Supplementary Table S7. Multiple regression analysis of the effect of resilience on social adaptation in regard to cluster membership.
	Overall model summary
	F [df]	P	adj. R2
Cluster 1 (introverted)	10.53 (5, 289)	<0.001	0.14
Cluster 2 (depressive/anxious)	14.67 (5, 209)	<0.001	0.24
Cluster 3 (extroverted)	10.35 (5, 277)	<0.001	0.14
	Coefficients of individual models
	Estimate [95% CI]	SE	t	P
Cluster 1 (introverted)
Positive acceptance of change and secure relationships	0.1 [0.05, 0.15]	0.03	3.75742	<0.001
Trust in one's instincts, tolerance of negative affect, and strengthening effects of stress	0 [-0.04, 0.04]	0.02	-0.156797	0.876
Personal competence, high standards, and tenacity	0.01 [-0.03, 0.05]	0.02	0.545771	0.586
Control	0.12 [0.04, 0.19]	0.04	3.11431	0.002
Spiritual influences	-0.04 [-0.1, 0.01]	0.03	-1.46091	0.145
Cluster 2 (depressive/anxious)
Positive acceptance of change and secure relationships	0.11 [0.05, 0.17]	0.03	3.54894	<0.001
Trust in one's instincts, tolerance of negative affect, and strengthening effects of stress	0.01 [-0.04, 0.06]	0.03	0.36097	0.718
Personal competence, high standards, and tenacity	0.03 [-0.01, 0.07]	0.02	1.30375	0.194
Control	0.08 [0, 0.16]	0.04	1.98336	0.049
Spiritual influences	0.03 [-0.05, 0.1]	0.04	0.756581	0.45
Cluster 3 (extroverted)
Positive acceptance of change and secure relationships	0.07 [0.02, 0.12]	0.03	2.54928	0.011
Trust in one's instincts, tolerance of negative affect, and strengthening effects of stress	0.02 [-0.02, 0.05]	0.02	1.06692	0.287
Personal competence, high standards, and tenacity	0.03 [0, 0.06]	0.02	1.69738	0.091
Control	0.05 [-0.02, 0.12]	0.04	1.51145	0.132
Spiritual influences	0.01 [-0.04, 0.05]	0.02	0.343925	0.731

## Sheet: S8
Supplementary Table S8. Pairwise z-test of differences in efficiency of regression models.
	Z	P	Cohen q
Study performance
Clusters 1-2	0.5689	0.2847	0.0513
Clusters 1-3	-0.3609	0.3591	0.0302
Clusters 2-3	-0.8954	0.1853	0.0815
Coping with study demands
Clusters 1-2	-1.5912	0.0558	0.1436
Clusters 1-3	-0.8207	0.2059	0.0686
Clusters 2-3	0.8231	0.2052	0.0749
Social adaptation
Clusters 1-2	-1.621	0.0525	0.004
Clusters 1-3	-0.0482	0.4808	0.004
Clusters 2-3	1.5623	0.0591	0.1422

## Sheet: S9
Supplementary Table S9. Pairwise z-test of differences in the structure of regression weights of individual models.
	Z	P
Study performance
Clusters 1-2	0.2248	0.8222
Clusters 1-3	1.1137	0.2654
Clusters 2-3	0.8961	0.3702
Coping with study demands
Clusters 1-2	0.3197	0.7492
Clusters 1-3	0.673	0.5009
Clusters 2-3	0.1166	0.9072
Social adaptation
Clusters 1-2	0.0573	0.9543
Clusters 1-3	0.2109	0.8329
Clusters 2-3	0.091	0.9275
